# Supplementary material for: Can Adults Accurately Judge Child Weight Status?
Source: Children (Basel). 2025 Jun 25;12(7):836. doi: 10.3390/children12070836 (PMC12293906; doi:10.3390/children12070836)
Supplement: Supplementary file 1 [file children-12-00836-s001.zip]

Archive with 1 entries (1 files):
- children-3667209-supplementary.pdf
